# Supplementary material for: Chemical and Sensory Characterization of Xinomavro Red Wine Using Grapes from Protected Designations of Northern Greece
Source: Molecules. 2023 Jun 27;28(13):5016. doi: 10.3390/molecules28135016 (PMC10343362; doi:10.3390/molecules28135016)
Supplement: Supplementary file 1 [file molecules-28-05016-s001.zip]

Archive with 1 entries (1 files):
- molecules-2420059-supplementary.pdf
